# Supplementary material for: Transcriptional insights into pathogenesis of cutaneous systemic sclerosis using pathway driven meta-analysis assisted by machine learning methods
Source: PLoS One. 2020 Nov 30;15(11):e0242863. doi: 10.1371/journal.pone.0242863 (PMC7703909; doi:10.1371/journal.pone.0242863)
Supplement: S6 Table — Pearson correlation coefficient and related p value are used to denote association between MRSS and gene expression, the algorithm sources (random walk or neighborhood scoring) and pathway module (1~5) are shown in column 1 and 2. (XLSX) [file pone.0242863.s008.xlsx]

## Sheet: S6_Table
S6 Table
Algorithm Source	Pathway Module	EntrezID	Gene Symbols	Cor Coeff	P value
Random Walk	Black	1282	COL4A1	0.566058	0.00257588
Random Walk	Black	3912	LAMB1	0.412894	0.0360482
Random Walk	Black	7535	ZAP70	0.490034	0.0110456
Random Walk	Black	109	ADCY3	0.578132	0.00197856
Random Walk	Black	7057	THBS1	0.390297	0.0486972
Random Walk	Black	3569	IL6	0.616133	0.000804244
Random Walk	Black	1072	CFL1	0.475641	0.0140526
Random Walk	Black	1003	CDH5	0.538771	0.00451455
Random Walk	Black	6347	CCL2	0.54214	0.00422294
Random Walk	Black	1284	COL4A2	0.54801	0.003753
Random Walk	Black	4312	MMP1	0.441812	0.0238385
Random Walk	Black	6401	SELE	0.52972	0.00538379
Random Walk	Black	7454	WAS	0.405241	0.0399982
Random Walk	Black	2771	GNAI2	0.42696	0.0296027
Random Walk	Black	1286	COL4A4	0.389664	0.0490961
Random Walk	Black	2549	GAB1	0.441228	0.0240464
Random Walk	Black	10381	TUBB3	0.563319	0.00273099
Random Walk	Black	3678	ITGA5	0.468219	0.0158496
Random Walk	Black	10376	TUBA1B	0.569809	0.00237571
Random Walk	Black	3915	LAMC1	0.462698	0.0173053
Random Walk	Black	5336	PLCG2	0.408254	0.0384039
Random Walk	Black	10095	ARPC1B	0.580672	0.00186933
Random Walk	Black	2207	FCER1G	0.394669	0.0460116
Random Walk	Black	3689	ITGB2	0.424747	0.0305504
Random Walk	Black	7314	UBB	0.396612	0.044856
Random Walk	Black	2335	FN1	0.470967	0.0151635
Random Walk	Black	929	CD14	0.441223	0.0240483
Random Walk	Black	11214	AKAP13	0.431004	0.0279325
Random Walk	Black	2260	FGFR1	0.46393	0.0169713
Random Walk	Yellow	4478	MSN	0.536675	0.00470447
Random Walk	Yellow	2212	FCGR2A	0.567466	0.00249914
Random Walk	Yellow	7535	ZAP70	0.490034	0.0110456
Random Walk	Yellow	1536	CYBB	0.424964	0.0304565
Random Walk	Yellow	7098	TLR3	0.404754	0.0402608
Random Walk	Yellow	3569	IL6	0.616133	0.000804244
Random Walk	Yellow	6347	CCL2	0.54214	0.00422294
Random Walk	Yellow	712	C1QA	0.446444	0.0222401
Random Walk	Yellow	6401	SELE	0.52972	0.00538379
Random Walk	Yellow	1535	CYBA	0.508812	0.00794392
Random Walk	Yellow	7454	WAS	0.405241	0.0399982
Random Walk	Yellow	718	C3	0.45715	0.018877
Random Walk	Yellow	2771	GNAI2	0.42696	0.0296027
Random Walk	Yellow	7305	TYROBP	0.504493	0.00858339
Random Walk	Yellow	3310	HSPA6	0.520894	0.00636329
Random Walk	Yellow	5336	PLCG2	0.408254	0.0384039
Random Walk	Yellow	10095	ARPC1B	0.580672	0.00186933
Random Walk	Yellow	3689	ITGB2	0.424747	0.0305504
Random Walk	Yellow	7314	UBB	0.396612	0.044856
Random Walk	Yellow	2335	FN1	0.470967	0.0151635
Random Walk	Yellow	929	CD14	0.441223	0.0240483
Random Walk	Yellow	3311	HSPA7	0.523443	0.00606616
Random Walk	Blue	3451	IFNA17	0.396152	0.0451276
Random Walk	Blue	2212	FCGR2A	0.567466	0.00249914
Random Walk	Blue	22809	ATF5	0.521889	0.00624586
Random Walk	Blue	7535	ZAP70	0.490034	0.0110456
Random Walk	Blue	776	CACNA1D	0.389243	0.0493624
Random Walk	Blue	1436	CSF1R	0.471694	0.014986
Random Walk	Blue	3569	IL6	0.616133	0.000804244
Random Walk	Blue	1277	COL1A1	0.418316	0.0334427
Random Walk	Blue	1289	COL5A1	0.549635	0.00363099
Random Walk	Blue	7076	TIMP1	0.586136	0.00165177
Random Walk	Blue	6347	CCL2	0.54214	0.00422294
Random Walk	Blue	4312	MMP1	0.441812	0.0238385
Random Walk	Blue	5054	SERPINE1	0.523237	0.0060897
Random Walk	Blue	3106	HLA-B	0.442476	0.0236038
Random Walk	Blue	5336	PLCG2	0.408254	0.0384039
Random Walk	Blue	2207	FCER1G	0.394669	0.0460116
Random Walk	Blue	3689	ITGB2	0.424747	0.0305504
Random Walk	Blue	7314	UBB	0.396612	0.044856
Random Walk	Blue	2335	FN1	0.470967	0.0151635
Random Walk	Blue	929	CD14	0.441223	0.0240483
Random Walk	Red	22809	ATF5	0.521889	0.00624586
Random Walk	Red	1374	CPT1A	0.399179	0.0433648
Random Walk	Red	4000	LMNA	0.399753	0.0430366
Random Walk	Red	1962	EHHADH	0.52567	0.00581621
Random Walk	Red	11000	SLC27A3	0.462763	0.0172876
Random Walk	Red	5320	PLA2G2A	0.755582	8.0886e-06
Random Walk	Red	6257	RXRB	0.401594	0.0419979
Random Walk	Red	4705	NDUFA10	0.396178	0.0451122
Random Walk	Red	3310	HSPA6	0.520894	0.00636329
Random Walk	Red	7026	NR2F2	0.461276	0.0176975
Random Walk	Red	7314	UBB	0.396612	0.044856
Random Walk	Red	9123	SLC16A3	0.424686	0.0305767
Random Walk	Red	3311	HSPA7	0.523443	0.00606616
Random Walk	Green	22809	ATF5	0.521889	0.00624586
Random Walk	Green	3479	IGF1	0.413839	0.0355825
Random Walk	Green	5293	PIK3CD	0.403416	0.040989
Random Walk	Green	6257	RXRB	0.401594	0.0419979
Random Walk	Green	3171	FOXA3	0.414169	0.0354216
Random Walk	Green	6187	RPS2	0.415599	0.0347288
Neighborhood Scoring	Black	51226	COPZ2	0.430614	0.0280904
Neighborhood Scoring	Black	1536	CYBB	0.424964	0.0304565
Neighborhood Scoring	Black	7098	TLR3	0.404754	0.0402608
Neighborhood Scoring	Black	6347	CCL2	0.54214	0.00422294
Neighborhood Scoring	Black	7122	CLDN5	0.421409	0.0320253
Neighborhood Scoring	Black	1535	CYBA	0.508812	0.00794392
Neighborhood Scoring	Black	54941	RNF125	0.390349	0.0486647
Neighborhood Scoring	Black	57580	PREX1	0.454531	0.0196584
Neighborhood Scoring	Black	6237	RRAS	0.458118	0.0185948
Neighborhood Scoring	Black	8531	YBX3	0.438079	0.0251937
Neighborhood Scoring	Black	10381	TUBB3	0.563319	0.00273099
Neighborhood Scoring	Black	5734	PTGER4	0.490331	0.0109895
Neighborhood Scoring	Black	10376	TUBA1B	0.569809	0.00237571
Neighborhood Scoring	Black	9647	PPM1F	0.538867	0.00450601
Neighborhood Scoring	Black	10095	ARPC1B	0.580672	0.00186933
Neighborhood Scoring	Black	7314	UBB	0.396612	0.044856
Neighborhood Scoring	Black	2768	GNA12	0.459535	0.0181877
Neighborhood Scoring	Black	11214	AKAP13	0.431004	0.0279325
Neighborhood Scoring	Black	54492	NEURL1B	0.398553	0.0437247
Neighborhood Scoring	Yellow	9094	UNC119	0.417923	0.0336265
Neighborhood Scoring	Yellow	7535	ZAP70	0.490034	0.0110456
Neighborhood Scoring	Yellow	51284	TLR7	0.478926	0.0133129
Neighborhood Scoring	Yellow	1536	CYBB	0.424964	0.0304565
Neighborhood Scoring	Yellow	7043	TGFB3	0.411187	0.0369012
Neighborhood Scoring	Yellow	7098	TLR3	0.404754	0.0402608
Neighborhood Scoring	Yellow	24141	LAMP5	0.481122	0.0128364
Neighborhood Scoring	Yellow	6347	CCL2	0.54214	0.00422294
Neighborhood Scoring	Yellow	6401	SELE	0.52972	0.00538379
Neighborhood Scoring	Yellow	1535	CYBA	0.508812	0.00794392
Neighborhood Scoring	Yellow	3656	IRAK2	0.445931	0.0224127
Neighborhood Scoring	Yellow	3703	STT3A	0.413015	0.0359881
Neighborhood Scoring	Yellow	54941	RNF125	0.390349	0.0486647
Neighborhood Scoring	Yellow	7454	WAS	0.405241	0.0399982
Neighborhood Scoring	Yellow	2771	GNAI2	0.42696	0.0296027
Neighborhood Scoring	Yellow	57580	PREX1	0.454531	0.0196584
Neighborhood Scoring	Yellow	7305	TYROBP	0.504493	0.00858339
Neighborhood Scoring	Yellow	5734	PTGER4	0.490331	0.0109895
Neighborhood Scoring	Yellow	5336	PLCG2	0.408254	0.0384039
Neighborhood Scoring	Yellow	10095	ARPC1B	0.580672	0.00186933
Neighborhood Scoring	Yellow	3689	ITGB2	0.424747	0.0305504
Neighborhood Scoring	Yellow	7314	UBB	0.396612	0.044856
Neighborhood Scoring	Yellow	929	CD14	0.441223	0.0240483
Neighborhood Scoring	Blue	54838	WBP1L	0.420824	0.03229
Neighborhood Scoring	Blue	404093	CUEDC1	0.422566	0.0315079
Neighborhood Scoring	Blue	51284	TLR7	0.478926	0.0133129
Neighborhood Scoring	Blue	51330	TNFRSF12A	0.540515	0.00436158
Neighborhood Scoring	Blue	4327	MMP19	0.526593	0.00571509
Neighborhood Scoring	Blue	6347	CCL2	0.54214	0.00422294
Neighborhood Scoring	Blue	5293	PIK3CD	0.403416	0.040989
Neighborhood Scoring	Blue	1286	COL4A4	0.389664	0.0490961
Neighborhood Scoring	Blue	203	AK1	0.555639	0.00320917
Neighborhood Scoring	Blue	23589	CARHSP1	0.443777	0.0231492
Neighborhood Scoring	Blue	220	ALDH1A3	0.440199	0.0244166
Neighborhood Scoring	Blue	64115	VSIR	0.646304	0.000361101
Neighborhood Scoring	Blue	406963	MIR187	0.40915	0.0379397
Neighborhood Scoring	Red	9380	GRHPR	0.441979	0.0237792
Neighborhood Scoring	Red	1374	CPT1A	0.399179	0.0433648
Neighborhood Scoring	Red	1962	EHHADH	0.52567	0.00581621
Neighborhood Scoring	Red	11000	SLC27A3	0.462763	0.0172876
Neighborhood Scoring	Red	160428	ALDH1L2	0.407327	0.0388891
Neighborhood Scoring	Red	79001	VKORC1	0.564219	0.00267919
Neighborhood Scoring	Red	6257	RXRB	0.401594	0.0419979
Neighborhood Scoring	Red	4705	NDUFA10	0.396178	0.0451122
Neighborhood Scoring	Red	9619	ABCG1	0.509681	0.00782024
Neighborhood Scoring	Red	23589	CARHSP1	0.443777	0.0231492
Neighborhood Scoring	Red	9123	SLC16A3	0.424686	0.0305767
Neighborhood Scoring	Red	406967	MIR192	0.408269	0.0383963
Neighborhood Scoring	Green	112770	GLMP	0.473242	0.0146141
Neighborhood Scoring	Green	3479	IGF1	0.413839	0.0355825
Neighborhood Scoring	Green	5293	PIK3CD	0.403416	0.040989
Neighborhood Scoring	Green	6257	RXRB	0.401594	0.0419979
Neighborhood Scoring	Green	3171	FOXA3	0.414169	0.0354216
Neighborhood Scoring	Green	6187	RPS2	0.415599	0.0347288
