# Supplementary material for: Transcriptional insights into pathogenesis of cutaneous systemic sclerosis using pathway driven meta-analysis assisted by machine learning methods
Source: PLoS One. 2020 Nov 30;15(11):e0242863. doi: 10.1371/journal.pone.0242863 (PMC7703909; doi:10.1371/journal.pone.0242863)
Supplement: S7 Table — One-sided Welch T test was performed to compare cell type enrichment level among the 8 SSC clusters and the control group. P value matrix (corrected by Bonferroni procedure) was generated. The comparison was based on the alternative hypothesis that cluster in row label > cluster in column label (XLSX) [file pone.0242863.s009.xlsx]

## Sheet: Endothelial
	Cluster1	Cluster2	Cluster3	Cluster4	Cluster5	Cluster6	Cluster7	Cluster8	Control
Cluster1	1	1	1	1	1	0.131022	1	1	0.00247177
Cluster2	0.536461	1	1	1	1	0.000225487	1	1	4.56781e-06
Cluster3	0.518806	1	1	1	1	0.00021913	1	1	5.02873e-06
Cluster4	0.000358581	1	1	1	1	2.5532e-07	1	1	1.82005e-12
Cluster5	0.0759326	1	1	1	1	4.7635e-05	1	1	4.60153e-06
Cluster6	1	1	1	1	1	1	1	1	1
Cluster7	1	1	1	1	1	0.110097	1	1	0.0724766
Cluster8	0.0384247	1	1	1	1	1.26734e-05	1	1	1.1319e-07
Control	1	1	1	1	1	1	1	1	1
* One-sided t-test (alternative hypothesis: row name > column name) was performed with bonferroni correction on p values.
* Corrected p value less than 0.05 was highlighted in red color

## Sheet: Fibroblasts
	Cluster1	Cluster2	Cluster3	Cluster4	Cluster5	Cluster6	Cluster7	Cluster8	Control
Cluster1	1	1	1	1	1	1	1	1	1
Cluster2	0.249493	1	1	1	1	0.109173	1	1	0.00305949
Cluster3	0.00319956	1	1	1	1	0.00225674	0.259933	1	6.26595e-05
Cluster4	0.000501739	1	1	1	1	0.000820342	0.16838	1	6.37208e-07
Cluster5	0.0230147	1	1	1	1	0.0126238	1	1	0.000537584
Cluster6	1	1	1	1	1	1	1	1	1
Cluster7	1	1	1	1	1	1	1	1	1
Cluster8	0.00367509	1	1	1	1	0.00490481	0.746288	1	1.1058e-06
Control	1	1	1	1	1	1	1	1	1
* One-sided t-test (alternative hypothesis: row name > column name) was performed with bonferroni correction on p values.
* Corrected p value less than 0.05 was highlighted in red color

## Sheet: Macrophages
	Cluster1	Cluster2	Cluster3	Cluster4	Cluster5	Cluster6	Cluster7	Cluster8	Control
Cluster1	1	1	0.254134	1	1	0.00027108	1	1	8.46854e-06
Cluster2	0.0256216	1	7.45806e-05	1	0.95487	5.57329e-08	0.0628006	1	1.06177e-10
Cluster3	1	1	1	1	1	1	1	1	1
Cluster4	1.75266e-06	0.468436	3.3543e-07	1	0.00380621	3.69089e-10	0.00158239	0.146873	4.68493e-17
Cluster5	1	1	0.109725	1	1	0.000323175	1	1	0.000422861
Cluster6	1	1	1	1	1	1	1	1	1
Cluster7	1	1	1	1	1	0.0326211	1	1	0.09789
Cluster8	1	1	0.00460003	1	1	8.54829e-06	0.785932	1	7.13471e-06
Control	1	1	1	1	1	1	1	1	1
* One-sided t-test (alternative hypothesis: row name > column name) was performed with bonferroni correction on p values.
* Corrected p value less than 0.05 was highlighted in red color

## Sheet: Myeloids
	Cluster1	Cluster2	Cluster3	Cluster4	Cluster5	Cluster6	Cluster7	Cluster8	Control
Cluster1	1	1	1	1	1	0.000762497	1	1	0.000116078
Cluster2	0.533783	1	0.0242138	1	1	2.23707e-07	1	1	7.37724e-08
Cluster3	1	1	1	1	1	0.726633	1	1	0.466315
Cluster4	0.000809018	1	0.000283045	1	0.0506212	1.1054e-11	0.694051	0.98668	6.95898e-20
Cluster5	1	1	1	1	1	0.00122022	1	1	0.000757104
Cluster6	1	1	1	1	1	1	1	1	1
Cluster7	1	1	1	1	1	0.244413	1	1	0.246818
Cluster8	1	1	0.109995	1	1	3.73018e-06	1	1	1.67857e-06
Control	1	1	1	1	1	1	1	1	1
* One-sided t-test (alternative hypothesis: row name > column name) was performed with bonferroni correction on p values.
* Corrected p value less than 0.05 was highlighted in red color
